# Supplementary material for: Timing of the human prenatal antibody response to Plasmodium falciparum antigens
Source: PLoS One. 2017 Sep 26;12(9):e0184571. doi: 10.1371/journal.pone.0184571 (PMC5614534; doi:10.1371/journal.pone.0184571)
Supplement: S1 File — (XLSX) [file pone.0184571.s002.xlsx]

## Sheet: Data
Newborn ID	Sample Origin	Mom Age (years)	Gravidity	Gestational age at delivery (weeks)	Live birth	Twin delivery	Birth weight_Baby1	Placental weight	Packed cell volume	Placental parasitemia at delivery, %inf-Ery	Mom peripheral parasitemia at delivery, %inf-Ery	Malaria parasite positive	AMA1 IgM MFI Cord	EBA175 IgM MFI Cord	MSP1-3D7 IgM MFI Cord	MSP1-FVO IgM MFI Cord	MSP2-3D7 IgM MFI Cord	MSP2-FC27 IgM MFI Cord	RESA IgM MFI Cord	MSP1 IgG Immune Complex MFI Cord	MSP2 IgG Immune Complex MFI Cord	MSP1 IgG Immune Complex MFI Mom	MSP2 IgG Immune Complex MFI Mom
1	Cameroon	26	4	23.8571	No	No	600	350	34	0	0	No	66	93	95	94	11	10.5	11	158.237	40.8566	286.204	153.072
2	Cameroon	22	1	29.5714	Yes	No	1350	550	35	0	0	No	45	60	65	63	12	8	7	183.893	35.6543	185.638	66.6961
3	Cameroon	24	3	36.1429	Yes	No	1975	475	40	0	0	No	68	54	70	70	11	9	6	458.811	234.591	455.176	291.654
4	Cameroon	21	2	34.1429	Yes	No	2850	525	37	0	0	No	26	34	39	42	10	8	5	300.821	156.574	334.434	356.298
5	Cameroon	30	5	34.4286	No	No	2400	600	37	0	0	No	68	62	64	65	31	22	11	181.316	72.7482	347.576	184.333
6	Cameroon	35	7	33.4286	Yes	No	2700	450	36	0	0	No	30	35	74	72	26	20	10	277.569	134.195	183.054	54.2417
7	Cameroon	21	1	33.8571	Yes	No	3100	850	30	0	0	No	145	138	149.5	120	29	25	12	329.097	181.7	295.539	247.18
8	Cameroon	23	3	30.5714	Yes	No	2100	500	38	0	0	No	52	58.5	71	65	9	6	7.5	172.933	60.3022	224.276	99.7567
9	Cameroon	30	4	31.7143	Yes	No		900		0	0	No	39	41	50	54	16	15	5	399.826	228.116	623.007	419.487
10	Cameroon	18	2	33.5714	Yes	No	1900	500	35	0	0	No	145	161	246	305.5	92	120	31	339.919	176.218	321.561	162.611
11	Cameroon	20	1	40.5714	Yes	No	3450	650	30	0.01	0	Yes	35	51	53	43	10	6	3	262.174	121.636	320.621	125.524
12	Cameroon	20	1	42.7143	Yes	No	3600	550	27	0.12	0	Yes	76	319	101	71	65	1030.5	53	135.866	97.8483	339.028	185.213
13	Cameroon	22	2	29.7143	Yes	No	2600	500	29	1.73	0.18	Yes	46	74	84	95	34	11	12	357.036	176.165	324.438	186.949
14	Cameroon	22	3	36.8571	Yes	No	2500	500	26	0	0	No	34	270	43	41	69	102	8	4670.43	3969.9	5827.44	5161.58
15	Cameroon	17	1	39.1429	Yes	No	2900	600		0	0	No	245	703	911	668	1813	1284	1913	494.076	146.017	402.81	149.85
16	Cameroon	22	1	28	No	No	1000	450		0	0	No	140	125	118	123	30	23	13	205.636	96.0406	298.696	189.027
17	Cameroon	29	3	37.7143	Yes	No	2550	450	25	0	0	No	32	23	29	29	12	7	4	317.015	137.216	223.295	61.9728
18	Cameroon	31	3	38	Yes	No	2800	900	25	0.55	0.7	Yes	67	62	65	47.5	7	7.5	5	832.017	588.84	1303.62	937.905
19	Cameroon	19	1	29.4286	Yes	No	1400	400	30	0.44	0.97	Yes	48	40	46	53	59	35	6	233.032	50.6846	492.675	346.578
20	Cameroon	25	5	29	Yes	No	1150	450	28	0	0	No	68	70	68	68	14	11	9	257.764	117.011	645.332	387.049
21	Cameroon	21	1	36.8571	Yes	No	2650	500	29	0	0	No	43	54	76	69	11	12	9	233.567	94.1594	385.21	224.964
22	Cameroon	26	3	36	Yes	No	1700	400		21.8	2.5	Yes	48	45	53	55	10	8	6	388.009	58.846	328.425	161.392
23	Cameroon	35	5	38.2857	Yes	No	3400	600	35	0	0	No	62	67	73	68	9	8	7	628.768	447.371	763.474	455.999
24	Cameroon	19	1	35.5714	Yes	No	2850	700	35	0	0	No	66	79	75	69	8	8	5	392.501	226.996	414.345	276.879
25	Cameroon	21	1	35.7143	Yes	No	2200	400	29	0	0	No	39	37	71.5	66	21	15	12	962.493	821.276	874.942	693.376
26	Cameroon	33	6	32.1429	Yes	No	1800	400	35	0	0	No	36	32	45	46	8	7	4	204.814	51.3887	341.477	137.618
27	Cameroon	39	10	33.4286	Yes	No	2100	400	28	0	0	No	26	48	44	44	11	16	5	313.665	132.191	599.865	378.024
28	Cameroon	24	2	36.4286	Yes	No	3000	700	25	0	0	No	39	58	58	61	7	8	6	196.869	117.785	276.542	132.778
29	Cameroon	25	2	38.5714	Yes	No	3600	650		29.8	0.73	Yes	58	95	103	109	35	38	14	908.264	706.105	1571.98	1261.01
30	Cameroon	24	1	35.7143	Yes	No	2750	550	29	0	0	No	112	108.5	121	116	23.5	20	8	239.837	175.406	410.414	223.837
31	Cameroon	20	1	32	Yes	No	3100	600	24	0.47	0.01	Yes	278	421	424.5	340	152.5	517.5	128	299.568	173.876	267.135	146.753
32	Cameroon	23	2	38.7143	Yes	No	2400	450	28	0.348	2.07	Yes	43	41	50	50	9	10	4	284.823	96.5961	605.251	396.379
33	Cameroon	18	1	32.1429	Yes	No	1800	300	20	0.52	0	Yes	18	16	17	21	9	12	3	249.852	134.758	1271.21	1164.06
34	Cameroon	28	4	37.1429	Yes	No	3000	650		0	0	No	43	44	49	50.5	15	13	7	1738.22	1268.56	1754.7	1509.42
35	Cameroon	18	1	33.4286	Yes	No	1800	560	19	0	0	No	22	27.5	25	25	7	5	3	560.594	321.394	717.83	578.7
36	Cameroon	28	3	34.8571	Yes	No			30	0	0	No	32	33.5	32	33	5	7	3	251.268	90.0551	273.039	183.262
37	Cameroon	25	2	30.8571	Yes	No	2900	500	36	0	0	No	25	23	24	29	5	5	3	124.896	42.9998	210.113	90.4832
38	Cameroon	22	2	41.8571	Yes	No	2500	500	35	0	0	No	51	60	102	82	37	25	8	245.201	106.302	272.45	163.593
39	Cameroon	22	2	34.7143	Yes	No	2000	500	20	0	0	No	25	57.5	61	56	15	13	7	1035.77	772.224	1439.22	1250.92
40	Cameroon	22	1	40.5714	Yes	No	3950	700	32	0	0	No	75	69	89	89	14	14	6	240.661	76.18	428.8	278.632
41	Cameroon	18	1	30.4286	Yes	No	1600		29	0	0	No	40	43	36	35	6.5	13	4	163.883	40.3479	307.319	123.568
42	Cameroon	26	3	40.2857	Yes	No	3900	800	39	0	0	No	32	31	30	33	12	10	3	656.19	343.259	662.362	507.903
43	Cameroon	19	1	38.2857	Yes	No	3600	750	26	0.41	0.05	Yes	57	97	1460	2341	529.5	1283	140	571.258	386.406	2513.37	2423.16
44	Cameroon	31	4	39.2857	Yes	No	3200	500	24	1.85	0.03	Yes	51	110	115	104	60	80	18	335.425	101.693	345.615	198.978
45	Cameroon	20	1	41.5714	Yes	No	3600	600	33	0	0	No	384	628.5	706.5	615	256	290	61	263.142	113.885	211.042	112.958
46	Cameroon	38	2	31	Yes	No	1650	350	38	0	0	No	23	34	27	29	4	4	3	197.541	73.5769	313.525	170.635
47	Cameroon	24	3	34.1429	Yes	No	3000	600	26	0	0	No	36	35	50	51	4	4	5	342.377	167.045	269.323	138.862
48	Cameroon	19	1	35	Yes	No	2950	600	28	0	0	No	36	42	51	54	9	9	5	248.948	94.2905	411.545	204.546
49	Cameroon	37	7	38.4286	Yes	No	3000	700	29	4.37	0.1	Yes	410	382	835	744	1121	2671	176.5	2034.75	1690.37	2482.59	2356.83
50	Cameroon	19	2	36.1429	Yes	No	3500	900	24	0	0	No	500	466	663	580.5	986	968	515.5	435.63	279.324	422.057	261.023
51	Cameroon	27	2	32.4286	Yes	No	1650	300	41	0	0	No	24	25	24	25	18	8	3	211.515	78.2126	271.294	131.784
52	Cameroon	19	1	41.2857	Yes	No	3700	600	30	0	0	No	40	48	62	66	10	10	5	211.953	74.8971	208.816	169.248
53	Cameroon	19	2	30	Yes	No	1700	300	29	0	0	No	24	29	39	38	8	10	4	206.609	40.0731	395.945	240.09
54	Cameroon	27	3	34.7143	Yes	No	2650	750	34	0.96	0.27	Yes	38	53	61	60	12	17	10	249.595	108.726	371.389	196.863
55	Cameroon	16	1	40.1429	Yes	No	3200	550	19	0	0	No	72	58	84.5	89	10	9	7	240.831	170.831	272.87	116.772
56	Cameroon	18	1	40	Yes	No	2700		30	0	0	No	32	49	59	62	16	9	6	341.951	157.701	281.038	133.371
57	Cameroon	35	3	34.2857	Yes	No	2250	450	35	0	0	No	62	70	80	80	15	41	8	237.233	113.69	390.2	253.21
58	Cameroon	29	6	33.2857	Yes	No	1850	450	23	1.05	0	Yes	81	81	110	86	38.5	42	10	177.596	45.5926	268.322	156.828
59	Cameroon	18	1	37.5714	Yes	No	2550	500	45	0	0	No	53	54	63	59	12	9	8	250.253	77.7994	260.005	132.894
60	Cameroon	21	2	31.8571	Yes	No	1600	375	30	0.31	0	Yes	64	59.5	70	64	16	14	12	200.96	49.7645	381.65	214.368
61	Cameroon	32	7	37.2857	Yes	No	3000	500	14	0	0	No	24	33	48	54	9	7	4	149.121	50.0532	176.172	79.655
62	Cameroon	20	2	39.2857	Yes	No	2100	300	24	0	0	No	56	113	141	139	20	12	8	199.236	62.7893	470.374	280.59
63	Cameroon	22	3	36.2857	Yes	No	2625	450	31	0	0	No	35	32	37	40	11	5	6	265.952	129.724	150.737	90.2859
64	Cameroon	20	2	29.7143	Yes	No	1500	400	33	0	0	No	40	29	33	38	11	9	4	688.485	343.789	1502.26	995.307
65	Cameroon	35	4	28.2857	Yes	No	1250	375	39	0	0	No	82.5	57	81	82	23	16	7	200.113	53.0145	269.588	121.164
66	Cameroon	16	2	31.2857	Yes	No	1450	400	34	0.5	0.05	Yes	63.5	52.5	111	223.5	65	287	7	189.851	45.6283	416.019	288.502
67	Cameroon	22	2	32.1429	Yes	No	1650	450	28	0		No	28	22	25	29	7	5	3	345.201	118.976	434.055	268.517
68	Cameroon	20	1	35.5714	Yes	No	2100	650	33	0		No	84	91	104	99	38	21	13	1347.34	975.928	2092.62	1781.18
69	Cameroon	30	3	40.4286	Yes	No	3900	700	33	0	0	No	101	96	100	87	18.5	16	8	295.597	135.159	474.754	302.762
70	Cameroon	24	3	25.7143	Yes	No	2100	500	18	0	0	No	76	57	48	51	107	1751	81	562.937	385.388	427.422	290.816
71	Cameroon	28	6	39.5714	Yes	No	4200	600	25	0.68	0.03	Yes	49	59	91	82	24	25	11	386.288	161.516	683.454	483.848
72	Cameroon	19	1	40.7143	Yes	No	2950	600	31	0	0.01	Yes	100	110	132	137	19	27	22	352.368	125.323	285.733	126.526
73	Cameroon	20	1	39	Yes	No	3750	500	24	2.05	0	Yes	35	45	60	64	7	6	3	268.018	90.2676	273.536	68.9965
74	Cameroon	37	8	31.2857	Yes	No	1750	650	29	0	0	No	7264.5	2402	200	3531	543	605	47	298.462	123.661	635.318	430.197
75	Cameroon	18	1	41	Yes	No	3300	800	34	0.62	1.42	Yes	55	46	66	62	24.5	17	6	187.245	57.5902	234.816	101.944
76	Cameroon	21	1	37	Yes	No	3300	750	35	0.04	0	Yes	44	54	96	81	30	20	13	375.781	157.124	638.745	408.916
77	Cameroon	35	1	38.1429	Yes	No	3200	500	31	0.7	0.42	Yes	25	22	31	37.5	6	7	5	250.72	49.5648	276.116	144.383
78	Cameroon	28	3	40.8571	Yes	No	4200	700	31	0.07	0.02	Yes	43	46	69	44	11	10	8	264.455	87.3358	296.07	163.029
79	Cameroon	20	2	37	Yes	No	3100	700	29	0.03	0	Yes	28	43	40	40	12	9	6	709.258	449.652	1586.92	1160.11
80	Cameroon	23	2	34.4286	Yes	No	2450	600	38	0	0	No	90	123	144	154	100	54	17	233.277	76.4731	249.868	95.668
81	Cameroon	27	3	26.5714	Yes	No	1450	250	36	0	0	No	26	25	30	32	9	7	3	194.622	59.2833	344.365	166.564
82	Cameroon	26	1	29.5714	Yes	No	1800	550	26	0	0	No	24	32	37.5	36.5	6	6	3	211.887	51.8867	174.21	53.8667
83	Cameroon	25	1	26	No	No	800		22	0	0	No	37	31	42	41.5	15	8	5	177.363	48.6518	448.929	276.377
84	Cameroon	35	5	33.8571	Yes	No	2300	550	26	0	0	No	64	54.5	80	74.5	16	15	8	351.442	158.205	503.952	312.41
85	Cameroon	27	2	38.7143	Yes	No	3100	500	35	0	0	No	23	22.5	26	30	4	2	2	237.197	65.6582	377.144	207.429
86	Cameroon	41	4	27.2857	No	No	1500	300	37	0	0	No	47	68	65.5	59	37	24	13	165.466	57.7803	242.502	105.459
87	Cameroon	22	2	40.1429	Yes	No	3100	550	34	6.8	2.1	Yes	28	34	36	39	11	7	6	331.556	132.361	519.028	286.84
88	Cameroon	31	5	33.8571	Yes	No	2000	500	29	0.89	0.025	Yes	64	82	113	86	102	1260.5	144	566.451	275.128	1042.94	709.704
89	Cameroon	22	1	35.1429	Yes	No	3200	450	45	0	0	No	20	17.5	19	25	9	8	2	226.222	59.0899	321.143	148.04
90	Cameroon	21	2	35	Yes	No	1800	450	16	19.61	1.22	Yes	26	25	23	27	8	6	4	186.67	47.1233	307.842	122.843
91	Cameroon	34	4	39.1429	Yes	No	2750	650	46	0.96	0	Yes	27	24	43	41	11	6	5	2261.81	1575.88	3655.71	2642.98
92	Cameroon	40	2	28.8571	Yes	No	2200	500	49	0	0	No	53	66	72	66.5	101	216.5	10	280.671	90.4619	514.088	250.385
93	Cameroon	24	1	37	No	No	2100	200	15	0.07	0	Yes	11	9.5	7	15	8	32	7	102.356	32.6332	651.651	385.428
94	Cameroon	27	4	41.8571	Yes	No	3800	700	35	1.01	0.32	Yes	62.5	104.5	148.5	138	14	11	8	573.004	284.248	758.916	508.442
95	Cameroon	22	1	39.7143	Yes	No	2050	350	30	0.03	0	Yes	35.5	37	58	36	11	13	11	2782.26	65.5419	658.36	507.431
96	Cameroon	16	1	38	Yes	No	2275	650	30	22.6	1.72	Yes	34	29	33	36	11	7	4	606.798	374.925	845.331	575.251
97	Cameroon	18	2	37.8571	Yes	No	2000	450	19	0	0	No	24	16	28	25	13	6	3	205.178	50.9459	247.976	90.9063
98	Cameroon	19	2	25.7143	No	No	800	500	31	0.18	0	Yes	36	20	48	56	204	393	266.5	235.651	96.6	512.839	411.797
99	Cameroon	22	1	34	Yes	No	1750	400	27	0.46	0.14	Yes	21	18	32	39	8	11	3	168.829	45.0418	490.545	309.362
100	Cameroon	21	1	39.5714	No	No	2850	500	35	0	0	No	39	28	41	44	7	9	5	367.617	186.298	383.673	226.669
101	Cameroon	32	10	41	Yes	No	3150	550	30	0.33	0.02	Yes	67	51.5	78.5	70	1794	1304	83.5	285.651	89.7764	433.893	265.986
102	Cameroon	24	2	31.4286	Yes	No	1725		25	0	0	No	30	32.5	47.5	46	21	32	7	472.136	195.611	849.3	589.12
103	Cameroon	27	3	37	Yes	No	2200	400	28	0	0	No	42	40	59	66	7	6	4	263.622	91.6953	225.414	61.2838
104	Cameroon	20	1	35.8571	Yes	No	2900	450	37	0	0	No	52	43	50.5	52	9	6	6	242.842	69.3562	433.217	209.207
105	Cameroon	32	5	37.1429	Yes	No	2050	550	35	0	0	No	44	48.5	46	73	13	6	8	199.385	55.9811	153.092	39.0516
106	Cameroon	24	2	35.7143	Yes	No	2750	650		2.08	0.24	Yes	47	77.5	127	106	162	13	7	209.826	48.3285	214.632	62.5552
107	Cameroon	19	1	39.7143	Yes	No	3000	700	31	80.8	12.65	Yes	37	35	36	38	17	43	6	260.165	86.8268	425.005	248.874
108	Cameroon	22	2	36.1429	Yes	No	3800	700	35	0.32	0	Yes	34	50.5	59	46	45.5	27	134.5	332.886	220.403	734.401	671.196
109	Cameroon	28	4	38.1429	Yes	No	2700	500	32	0.24	0.02	Yes	34	51	71	71	15	15	5	158.756	48.3956	190.555	77.7264
110	Cameroon	28	2	40.1429	Yes	No	2650	450	30	10.1	0.41	Yes	34	31	38	46	5	6	3	507.295	356.592	741.798	573.187
111	Cameroon	31	2	34.8571	Yes	No	2050	350	24	0	0	No	37	49	56	51	88	49	8	208.059	98.8624	197.339	97.8632
112	Cameroon	17	1	36.1429	Yes	No	1750	400	32	0.55	0.5	Yes	31	47.5	75	53	25	29	9	174.199	42.76	356.542	228.249
113	Cameroon	34	8	37.5714	Yes	No	3400	700	35	0	0	No	29	39	37	34	25	10	5	122.423	45.9815	249.788	121.423
114	Cameroon	28	2	37.4286	Yes	No	1725	500	36	0	0	No	40	50	46	44	65	94	7	215.168	44.2779	328.328	243.464
115	Cameroon	25	2	37.1429	Yes	No	3100	650	35	0	0	No	57	48	55	58	9	7	6	1103.31	617.472	646.488	500.571
116	Cameroon	41	6	40.5714	Yes	No	3700	900	39	0	0	No	61	76	92	94	10	8	7	195.517	102.584	178.847	91.2762
117	Cameroon	25	1	36.8571	Yes	No	2400	500	39	0	0	No	70.5	68	73	74	8	9	9	201.992	75.3127	909.332	864.715
118	Cameroon	21	2	29.7143	Yes	No	1650	500	36	0	0	No	54	50.5	54	58	10	8	8	227.002	90.5152	652.382	492.976
119	Cameroon	31	5	32.7143	Yes	No	1450	450	25	0	0	No	181.5	171	215	188.5	31	10	19.5	156.728	51.9103	324.693	168.108
120	Cameroon	31	2	32.5714	Yes	No	3200	600	35	0	0	No	43	38	37	44	86	40	5	586.931	364.616	518.42	361.183
121	Cameroon	28	2	33.8571	Yes	No	3250	850	34	0	0	No	40	88	109	105.5	15	11	11	253.616	79.2816	334.568	185.32
122	Cameroon	24	4	36.1429	Yes	No	2725	775	35	0	0	No	29	44	30	32	7	8	6	170.319	50.5387	456.404	377.429
123	Cameroon	19	1	39.7143	Yes	No	3650	750	39	0	0	No	38	53	66	47	259	62	51	748.378	483.554	747.572	612.4
124	Cameroon	23	3	42	Yes	No	3950	650	37	0	0	No	26	26	28	33	6	5	3	656.17	404.839	593.71	475.748
125	Cameroon	19	2	33.4286	Yes	No	2100	500	38	0	0	No	39.5	46	69.5	82	47	126	6	208.763	62.8681	233.284	127.308
126	Cameroon	31	2	25.7143	No				31	0	0	No	38	40.5	36	40	10	9	5	149.849	33.3783	213.29	114.042
127	Cameroon	29	1	40.4286	Yes	No	2750	550	35	3.93	0.25	Yes	25.5	35.5	70	46	13	17	9	531.916	465.707	1178.88	1074.01
128	Cameroon	23	3	24.4286	No	No	1500	300	35	0	0	No	73	68	91	85	7	8	7	149.828	50.3896	300.494	156.213
129	Cameroon	22	3	38.5714	Yes	No	3400	750	33	0	0	No	78	94.5	239	225.5	34.5	22	12	215.014	102.399	339.669	240.106
130	Cameroon	32	3	37	Yes	No	2700	500	19	0.8	0	Yes	26	28	35	32	13	29	5	237.637	85.2819	157.177	88.4053
131	Cameroon	32	4	31.7143	Yes	No	1400	450	28	0	0	No	31	29	25	38	9	65	4	123.969	33.9058	368.228	218.254
132	Cameroon	25	4	33.8571	Yes	No	1700		20	29.2	0.2	Yes	30	28	30	34	11	12	3.5	463.289	50.7942	285.79	119.263
133	Cameroon	29	3	40.1429	Yes	No	3500	750	36	0	0	No	37	45	69	53	32	17	11	246.247	74.7794	281.025	184.194
134	Cameroon	16	1	31.5714	Yes	No	1800	450	40	0	0	No	48	35	54	54	12	9	4	160.387	47.4368	521.168	495.852
135	Cameroon	35	4	31.1429	Yes	No	2100	450	33	0	0	No	169	81	82	99	26	13	11	499.144	401.389	679.148	564.273
136	Cameroon	32	4	31	Yes					0	0	No	1021	401	438	435	253	281.5	112	216.078	84.7845	212.859	83.4975
137	Cameroon	28	2	35.2857	Yes	No	2350	500	39	0	0	No	65	54	61	59.5	8	7	3	190.651	65.5086	294.07	152.857
138	Cameroon	28	4	29.1429	Yes	No	1950	600	36	0	0	No	26	32	34	35	9	6	5	128.27	48.1304	206.654	93.1185
139	Cameroon	36	2	39.1429	Yes	No	2900	550	27	0.7	0	Yes	53	54	95	54	25	35	37	214.748	94.9135	364.309	239.104
140	Cameroon	17	2	24.8571	No	No	1350	400	33	0	0	No	78	73.5	86.5	85	14	12	4	170.957	50.5459	182.132	57.2407
141	Cameroon	25	5	24.5714	No	No	1600	450	23	0	0	No	45	35	43	46	17	16	3	139.462	37.4842	213.374	102.075
142	Cameroon	23	3	34.5714	Yes	No	1200	150	35	0	0	No	154	94	113	116	44	14	5	261.113	70.7103	444.717	332.842
143	Cameroon	18	1	29.5714	Yes	No	1500	300	38	0	0	No	26	28	36	38.5	6	6	3	136.016	32.6988	215.723	112.346
144	Cameroon	31	2	29.7143	Yes	No	1600	300	25	33.2	0.74	Yes	38	30.5	31	29	33	46	37	322.931	175.906	1104.84	852.533
145	Cameroon	28	1	33.4286	Yes	No	2300	500	21	9.01	1.56	Yes	24	24	21	24	5	4	2	177.02	55.3723	308.707	141.453
146	Cameroon	23	2	28.4286	Yes	No	1450	300	25	0	0	No	20	19	21	25	5	4	2	122.666	27.37	529.883	381.99
147	Cameroon	22	2	38.4286	Yes	No	2650	550	18	0.76	0.05	Yes	40	43	43.5	39	33	32	9	180.905	83.2261	226.527	81.5931
148	Cameroon	29	2	34.8571	Yes	No	2650	500	19	0	0	No	48	36	45	48	17	16	5	166.827	51.2529	221.463	102.272
149	Cameroon	30	4	30.5714	Yes	No	1850	500	38	0	0	No	32	30	36	40	8	4	4	236.01	99.9487	297.584	189.05
150	Cameroon	19	3	40	No	No	3350	700	35	0.07	0	Yes	21	27.5	39.5	33	9	5	6	191.042	61.2854	650.046	292.514
151	Cameroon	32	6	33.2857	Yes	No	1950	650	35	0	0	No	27	26	36.5	31	12	12	4	295.145	126.854	557.002	381.159
152	Cameroon	15	1	26.8571	Yes	No	2400	300	39	0	0	No	47.5	37	38	43	20.5	15	5	202.779	80.0094	308.551	209.696
153	Cameroon	30	6	37.2857	Yes	No	3000	800	33	4.46	0.35	Yes	29	46	56	53	12	14	5	254.161	123.624	251.728	205.007
154	Cameroon	16	1	23	No	No	1200	300	33	0	0	No	43	47.5	51	51	8	7	5	194.723	85.725	421.518	290.388
155	Cameroon	32	4	37.4286	Yes	No	3000	650	40	6.27	5.65	Yes	39	43	34.5	31	14	8	2	164.634	65.4054	272.875	194.075
156	Cameroon	21	1	34	Yes	No	3050	600	39	0	0	No	98	102.5	117	125	11	18	22	333.345	193.241	190.606	194.888
157	Cameroon	39	8	30	Yes	No	1200	600	36	0	0	No	99	90.5	125.5	250.5	381	399	11	173.256	45.0911	593.646	511.758
158	Cameroon	25	3	40.7143	Yes	No	3700	650	37	0	0	No	66	72	91	80	8	7	4	160.413	52.6329	153.765	55.4201
159	Cameroon	18	1	28.8571	Yes	No	700	200	25	1.7	1.7	Yes	35	38	33.5	33	226	664.5	11	206.25	32.3934	270.053	158.377
160	Cameroon	22	1	38.2857	Yes	No	3600	900	21	0	0	No	75	85.5	90	91	30.5	17	8	245.644	113.6	148.538	68.4107
161	Cameroon	17	3	30.1429	No	No	1050	300	23	2.08	0.05	Yes	20	17	18	24	13	10	2	186.275	61.2308	525.38	384.022
162	Cameroon	26	3	40.8571	Yes	No	3100	600	31	1.2	0	Yes	34	40.5	52	49	17	9	5	163.752	58.7199	241.131	92.9043
163	Cameroon	21	1	41	Yes	No	3650	550	35	0	0	No	24	36	42	45	16	7	5	180.607	64.8671	605.31	379.861
164	Cameroon	35	2	37.2857	Yes	No	2550	500	29	13.39	0.2	Yes	62	56	60.5	61	206	458	5	150.623	40.0434	171.907	104.514
165	Cameroon	20	2	39.5714	Yes	No	3300	622	32	1.1	0.09	Yes	28.5	49	56	44	15	7	4	292.267	143.106	529.999	407.619
166	Cameroon	21	1	36	Yes	No	2550	500	29	5.1	0	Yes	46	33	48	52	17	21	4.5	1292.72	1143.72	2058.65	1776.23
167	Cameroon	22	3	24.7143	No	No	900	550	35	0	0	No	195	462.5	247	225	240.5	212.5	28	137.334	42.5988	204.211	96.266
168	Cameroon	32	3	42.1429	Yes	No	3000	600	40	0.5	0	Yes	64	69.5	103.5	89	28	15	7	1694.56	1351.02	2235.75	1894.8
169	Cameroon	23	2	39.2857	Yes	No	3100	600	37	0.69	0	Yes	146	739.5	150	144	380.5	836	31	286.142	155.727	366.129	115.086
170	Cameroon	19	2	38.2857	Yes	No	2850	600	37	0	0	No	39	47	54	57	10	11	5	163.77	49.3157	151.103	77.1496
171	Cameroon	18	1	37	Yes	No	2900	700	29	0	0	No	26	29	31	29	16	29	3	495.03	347.993	391.806	255.072
172	Cameroon	25	4	38.5714	Yes	No	3300	650	34	3.04	0.48	Yes	44	39.5	36.5	32	10	7	3	157.301	81.4444	301.932	206.22
173	Cameroon	29	5	35	No	No	3100	500	42	0	0	No	39	109.5	140	118	21	14	18	166.897	74.7317	188.61	109.023
174	Cameroon	36	3	32.2857	Yes	No	2100		36	0	0	No	151.5	174	167	160	669	411	16	134.332	32.1469	122.092	51.2607
175	Cameroon	22	2	30.4286	Yes	No	3700	700	30	5.01	0.02	Yes	79	95.5	67	45	24	37	11	289.427	155.906	603.563	446.853
176	Cameroon	32	5	27.7143	No	No	1000	200	31	0	0	No	56	60	43	35	27	77	10	126.088	26.1264	673.447	293.863
177	Cameroon	33	7	31.1429	Yes	No	1750	500	21	3.6	0.26	Yes	369	165.5	138	263	367.5	48	673.5	273.801	166.809	575.569	468.657
178	Cameroon	30	3	39.8571	Yes	No	3450	550	35	0	0	No	62	61	62	65.5	10	9	4	170.67	80.5647	280.567	157.841
179	Cameroon	21	2	28.4286	Yes	No	1150	400	28	1.37	0.11	Yes	25	35	35	36.5	5	6	4	154.567	42.3038	172.55	60.3975
180	Cameroon	25	1	35.4286	Yes	No	2250	600	32	1.73	0	Yes	41	37	76	35.5	15	10	6	253.951	114.657	1154.91	817.3
181	Cameroon	25	2	28.1429	Yes	No	1100	350	33	0	0	No	33.5	41	42	44	13	20.5	5	136.701	19.8205	211.094	134.479
182	Cameroon	16	1	35.4286	Yes	No	1300	350	30	0	0	No	39	50.5	56	61	9	15	5	1715.47	1234.84	1652.96	1256.66
183	Cameroon	22	1	34.2857	Yes	No	2150	500	33	0.56	0.46	Yes	48	69.5	127	107	37.5	13	9	170.971	63.5333	186.887	136.24
184	Cameroon	21	2	35.1429	Yes	No	2850	500	32	82.3	0.52	Yes	68	94.5	63	41	17	15	9	148.444	45.1172	849.685	703
185	Cameroon	23	2	40.5714	Yes	No	2850	600	39	0.58	0	Yes	30	62	87.5	83	9	6	9	162.8	109.687	191.609	86.3929
186	Cameroon	31	2	32.4286	Yes	No	1750	400	18	1.42	0	Yes	19	18	17	22	21	36	2	138.396	35.5809	143.9	69.5667
187	Cameroon	21	1	34.2857	Yes	No	2750	500	40	1.3	0	Yes	108	108	120	132.5	78	233	12	192.251	61.2829	1157.23	977.265
188	Cameroon	21	1	38.5714	Yes	No	2650	750	37	9.79	0.11	Yes	34	41.5	31	25	34	11	4	185.927	71.7984	470.38	343.325
189	Cameroon	19	1	38.4286	Yes	No	2500	600	30	1.63	0	Yes	48	48	65	63	14	27.5	7	201.837	72.1613	455.929	359.421
190	Cameroon	18	1	38.4286	Yes	No	3150	500	41	0	0	No	64	69	74.5	74	11	10	9	238.05	120.654	254.432	171.954
191	Cameroon	34	8	40.7143	Yes	No	3700	650	37	12.69	0.05	Yes	32	47	54	55	12.5	8	4.5	202.013	163.522	260.584	118.002
192	Cameroon	21	2	33.7143	Yes	No	1900	500	35	0	0	No	39	52	60	63	14	11	4	128.351	31.287	216.438	120.83
193	Cameroon	18	1	41	Yes	No	2000	550	40	0.99	2.02	Yes	25	28	34	28	6	6	4	569.749	445.007	329.219	156.503
194	Cameroon	23	1	38.7143	Yes	No	3150	700	32	0	0	No	28	35	59	75	5	5	4	547.587	418.661	334.323	191.525
195	Cameroon	18	1	35.8571	Yes	No	2450	350	42	1.86	1.23	Yes	45	42.5	70	70	14	9	6	226.822	95.2373	556.13	407.821
196	Cameroon	24	1	36.4286	Yes	No	2800	600	42	0	0	No	4167	3055	4694	4365	1145	4105	2365	328.827	284.671	263.093	109.847
197	Cameroon	22	2	40	Yes	No	2900	550	43	0.275	0	Yes	56	72	90.5	59	720	368	8	264.696	136.957	334.108	227.22
198	Cameroon	35	6	32.8571	Yes	No	2300	750	29	0	0	No	53	46	53.5	57	8	7	5	149.145	44.4296	231.777	77.6377
199	Cameroon	31	1	39.7143	Yes	No	2300	400	12	1.175	0.4325	Yes	2354	94	73	282.5	2857.5	3460	6	236.756	137.132	564.551	445.288
200	Cameroon	20	4	34.2857	Yes	No	1650	400	29	0	0	No	65	68	94	89.5	15	31	8	406.538	59.4388	182.88	65.5473
201	Cameroon	23	2	30.7143	Yes	No	3300	550	37	0.45	0	Yes	32	60	59.5	69	18	14	6	87.2495	35.6437	153.18	72.9732
202	Cameroon	38	6	30.4286	No	No	950	300	32	0	0	No	63	69	70	69	95.5	358	60.5	306.793	197.924	1402.4	1103.91
203	Cameroon	23	1	40.7143	Yes	No	2900	500	40	0	0	No	23	27	38	39	8	10	4	212.102	59.2788	174.128	73.1732
204	Cameroon	17	1	34.5714	Yes	No	2250	500	18	0	0	No	51	68	106	174	83	83	9	1942.77	1627.02	3724.78	3274.91
205	Cameroon	28	3	40	Yes	No	3250	500	17	0.33	0	Yes	84	343	541	589.5	2955	8680	39	2020.41	2047.12	2931.16	2682
206	Cameroon	23	2	35.8571	Yes	No	2500	600	32	0	0	No	91.5	58.5	93	93	36	22	9	110.791	57.2499	480.845	371.219
207	Cameroon	16	2	26.7143	No	No	1600	450	20	16.145	0.815	Yes	35	46.5	444	564	252	453	21	285.215	93.7505	196.092	60.6452
208	Cameroon	23	3	27	Yes	No	3100		35	0	0	No	38	36	47	47	7	6	3	136.915	49.5313	174.366	63.6278
209	Cameroon	33	1	36	Yes	No	2800	500	36	0	0	No	53	65	60	43	19	17	7	303.822	168.624	675.191	554.847
210	Cameroon	18	3	38.1429	Yes	No	1750		38	0.48	0.055	Yes	7782	142	177	185	119.5	2309	7	425.988	209.733	686.517	472.161
211	Cameroon	16	1	29.7143	Yes	No	2800	450	33	1.115	0	Yes	41	29	43	41	33	9	5	200.339	52.6098	506.586	322.7
212	Cameroon	26	2	24.1429	Yes	No	1000	350	34	0	0	No	177	192	271	501.5	27	46	12	178.805	36.9965	340.805	213.958
213	Cameroon	24	4	34.7143	Yes	No	2720	453	32	0	0	No	35	41	41	34	9	7	13	251.033	68.04	502.506	221.512
214	Cameroon	39	7	25.4286	No	No	1500	300	41	0	0	No	26	19	24	29	4	3	2	135.685	35.9558	160.791	66.8348
215	Cameroon	32	3	25.7143	No	No	1500	650	28	0	0	No	46	34	37	46	9	9	5	165.487	48.5428	179.471	55.7315
216	Cameroon	34	2	37	Yes	No	2000	350	40	0	0	No	60	114.5	138.5	125	139	548	8.5	300.272	171.792	338.222	227.342
217	Cameroon	19	1	35	Yes	No	2000	550	34	4.81	0.04	Yes	44	41	46	42.5	9	10	5	145.169	56.0126	318.197	189.565
218	Cameroon	28	5	33.7143	Yes	No	2650	400	37	0	0	No	27	27.5	25	27	17	13	38	154.552	36.5155	59.2625	54.4543
219	Cameroon	35	5	39.5714	Yes	No	3250	650	40	0.24	0	Yes	77.5	80	86	93	23	11	7	177.648	50.6779	281.991	148.269
220	Cameroon	22	3	26.2857	No	No	1200	450	29	0	0	No	33	27.5	49	45	9.5	11	5	175.958	30.6931	338.001	222.351
221	Cameroon	23	3	36	Yes	No	3000	700	31	0.47	0	Yes	27	32.5	50	37	68	11	5	200.926	42.8565	475.317	217.852
222	Cameroon	30	2	32.7143	Yes	No	2450	500	29	31.8	1.47	Yes	66	59	60	80	62	351	10	181.499	43.0667	397.537	251.212
223	Cameroon	19	2	35.7143	Yes	No	3000		10	0	0	No	14	12	11	18	4	6	2	176.938	57.3064	523.838	352.253
224	Cameroon	22	2	29.7143	Yes	No	1650	600	18	0	0	No	38	43	83	89	152	108	7	173.427	65.0547	239.661	183.699
225	Cameroon	27	5	40.2857	Yes	No	2750	550	32	68.4	0.5	Yes	34	34	56	38	10	8	4	206.09	86.4865	464.38	325.839
226	Cameroon	25	2	38.7143	Yes	No	3200	700	44	26.4	1.3	Yes	21	22	26	31	7	9	3	227.91	86.2767	882.368	662.791
227	Cameroon	33	4	39.4286	Yes	No	4000	675	44	0.4	0	Yes	59	57	69	71	4	5	4	266.139	85.3001	164.771	70.5933
228	Cameroon	32	9	26	No	No	1500	350	34	0	0	No	41	35	47	44	5	7	3	151.483	33.6564	186.18	86.9382
229	Cameroon	31	5	39.8571	Yes	No	3050	450	40	0	0	No	50	50.5	61	60.5	9	8	4	1960.71	1567.51	361.421	209
230	Cameroon	17	2	31.2857	Yes	No	2650	450	37	0.7	0.1	Yes	5254	855	177	154	22	2800	14	239.127	127.73	424.462	271.699
231	Cameroon	24	2	38.5714	Yes	No	2500	400		22	0.9	Yes	22	22.5	22	26	5	11	4	216.22	85.5442	434.946	279.199
232	Cameroon	28	3	37.5714	Yes	No	3700	450	30	0.8	0.05	Yes	51	55	90	88	80	31	10	227.174	107.915	208.929	139.31
233	Cameroon	24	2	31.7143	Yes	No	1800	450	27	2.69	0.03	Yes	21	21	34	36.5	8	11.5	3	162.378	62.9714	334.955	203.712
234	Cameroon	18	2	38.5714	Yes	No	3000	500	34	0.063	0	Yes	20	27	45	48	8	7	3	3812.73	3410.07	3210.63	2792.32
235	Cameroon	16	2	37.4286	Yes	No	3200	500	40	0	0	No	81	71	87	89	11	11	9.5	216.286	180.328	249.594	235.885
236	Cameroon	29	3	38.7143	Yes	No	3500	650	42	0	0	No	49	50	51	48	13	9	7	274.526	129.977	395.251	237.358
237	Cameroon	42	9	30.5714	Yes	No	3100	550	44	0	0	No	25	38	59	54	9	11	6	185.562	102.74	495.47	363.144
238	Cameroon	20	2	32.4286	Yes	No	2800	350	38	31.3	1.52	Yes	22	22	26	30	7	6	3	302.825	164.122	547.083	356.553
239	Cameroon	19	2	37.2857	Yes	No	2900	300	41	0	0	No	23	40	49	44	10	11	5	320.237	190.83	452.724	250.088
240	Cameroon	21	2	37.5714	Yes	No	2800	400	38	0.098	0.02	Yes	52	62	90	95	18	10	7	196.4	136.276	134.824	37.2285
241	Cameroon	19	2	39.7143	Yes	No	3200	550	36	0	0	No	18	21.5	18	20	9	5	2	165.82	51.0839	398.434	106.521
242	Cameroon	18	2	31.1429	Yes	No	1300	300	31	0	0	No	58	63.5	62	62	11	11	6	129.247	46.4789	217.338	111.85
243	Cameroon	30	6	41.5714	Yes	No	4200	900	26	0	0	No	42	44	49	49	9	6	4.5
244	Cameroon	38	2	42.5714	Yes	No	3150	800	30	0	0	No	37	40	81	68	17	14	8
245	Cameroon	33	4	39.8571	Yes	No	2000	350	42	0	0	No	67	66	74	68	8	6	7
246	Cameroon	21	2	35.4286	Yes	Yes	1800	750	35		0	No	36	46	76	70	19.5	16	8
247	Cameroon	26	4	43.4286	Yes	No	4700	750	33	0	0	No	370	26	53	528.5	7	8	4
248	Cameroon	26	3	42.1429	Yes	No	3550	800	36	0	0	No	36.5	34	51	59	10	16	4
249	Cameroon	20	3	40.8571	Yes	No	3800	600	37	0	0	No	69	73	79	81	15	14	7
250	Cameroon	27	4	40.4286	Yes	No	3900	650	23	0	0	No	2990	2801.5	2853	2707	1677	1387	509.5
251	Cameroon	27	1	37.2857	Yes	No	2800	550	36	3.31	0	Yes	749	1234.5	7296	5765	6374	2051.5	414
252	Cameroon	36		34.2857	Yes	No	2400	600		0	0	No	31	35.5	186	279	70	133	6
253	Cameroon	27	4	40.8571	Yes	No	4050	700	29	0	0	No	46	107	120	118	19	15	11
254	Cameroon	21	2	28.4286	Yes	No	1200	400	27	1.6	0	Yes	41	46	67	52.5	10	21	10
255	Cameroon	27	1	39.5714	Yes	No	3650	550	32	0	0	No	72	82	91	93	35	19	8
256	Cameroon	24	3	24.4286	Yes	No	3050	550		0	0	No	47	47	65.5	64	17	10.5	5
257	Cameroon	25	2	27.2857	No	Yes	750	900	31	0	0	No	80	114	199	232	123	134	11
258	Cameroon	33	2	42.2857	Yes	No	1800	350	40	0	0	No	43	39	52	56	7	8	7
259	Cameroon	28	2	30.2857	Yes	No	1600		28	0	0	No	73	54	55	56	448.5	997	177
260	Cameroon	25	2	39.5714	Yes	No	2950	700	31	0	0	No	24	35	40	49	8	17	3
261	Cameroon	26	1	41.1429	Yes	No	3200	400	29	0	0	No	20	18	21	24	5	4	2
262	Cameroon	16	1	40.7143	Yes	No	3400	700	30	8.77	6.53	Yes	642	1044.5	1893	1022	51	41	275.5
263	Cameroon	32	4	40.7143	Yes	No	3700	750	24	0.21	0.07	Yes	302	224	200	174	938	85	197
264	Cameroon	26	4	41.5714	Yes	No	3900	450	38	0	0	No	24	44	42	34	12	13	6
265	Cameroon	24	4	41.5714	Yes	No	3200	700	15	0	0	No	44	40	70	95	221.5	41	8
266	Cameroon	19	2	45	Yes	No	5250	650	34	0	0	No	80.5	117.5	150	128	63	32	17
267	Cameroon	32	2	34.8571	Yes	Yes	2400	1000					33	47.5	69	69	7	9	5
268	Cameroon	22	3	42.1429	No	No	4250	600	37	0	0	No	37	33	33.5	38	9	5	6
269	Cameroon	30	3	42.7143	Yes	No	3700	700	34	0.37	0	Yes	38	48	56	64	15	13	6.5
270	Cameroon	40	12	36.1429	Yes	No	2500	500		0	0	No	64	65	70.5	76	11	9.5	6
271	Cameroon	32	3	40.4286	Yes	Yes	3150	1150		0	0	No	42	53	78	67	8	9	6
272	Cameroon	36	3	42	Yes	No	2700	650	23	0	0	No	1717	1824	2026	1744	138	193.5	136.5
273	Cameroon	25	1	42.5714	Yes	No	4550	650		2.35	0.48	Yes	34	30	31	32	20	20	4
274	Cameroon	33	7	38.4286	Yes	Yes	2408	1050	38	0	0	No	69.5	125	75.5	53	15	16	15
275	Cameroon	31	5	26.4286	No	Yes	800	600		0	0	No	49	44	61	66	10	12	5
276	Cameroon	26	2	40	Yes	No	3150	700	31	0	0	No	26	28	65	35	17	9	6.5
277	Cameroon	29	5	42.5714	Yes	No	4700	250	35	0	0	No	66	79	158	128	23	17	10
278	Cameroon	17	1	35	Yes	Yes	2100	1000		25.2	0.29	Yes	34	50	59	49	17	43	16
279	Cameroon	32	5	38.8571	Yes	No	3450	700	25	1.36	0.22	Yes	68	64	61	68	66	46	10
280	Cameroon	39	8	36	Yes	No	2700	600	36	0	0	No	26	25.5	38	43	8	9	4
281	Cameroon	26	1	33.2857	Yes	No	1400	450	24	0	0	No	15	14	12	18	5	4	2
282	Cameroon	40	6	37.8571	Yes	No	2000	350	38	0	0	No	33	30	33	37	7	7	3
283	Cameroon	23	2	42.1429	Yes	No	3450	650	35	0	0	No	45	64	70	62	9	13	9
284	Cameroon	18	1	30.1429	Yes	No	1800	350		0.12		Yes	35	37	58.5	63	15	18	6
285	Cameroon	23	2	32.5714	Yes	Yes	1400		24	0.01	0	Yes	33	45	53	54	13	11	5
286	Cameroon	30	5	40.5714	Yes	No	3700	550	31	0	0	No	25	25	23	28	5	5	2
287	Cameroon	20	1	36	Yes	No	2400	650		36	0.96	Yes	22	26.5	29	31	3	6	3
288	Cameroon	27	2	42	No	No	2600	450		0	0	No	18	16.5	19	25	3	2	2
289	Cameroon	17	1	36.2857	Yes	No	2200	600	27	0.82	0	Yes	25	30	33	37	10	8	4
290	Cameroon	31	4	41.5714	Yes	No	3300	700		0	0	No	53	41.5	50.5	47	6	8	4
291	Cameroon	24	2	40.5714	Yes	No	3950	700	25	0	0	No	50	43	51	52	10	11	5
292	Cameroon	32	4	39	Yes	No	3800	750	32	0	0	No	30	34	48	48	5	8	3
293	Cameroon	39	6	38	Yes	No	3600	500	38	0	0	No	28	53	69	73	29	12	6
294	Cameroon	27	1	41.2857	Yes	No	2000	450	35	0	0	No	21	24	33	37	11.5	6	3
295	Cameroon	38	9	39.1429	Yes	No	3000	550	30	0	0	No	33	71	80	74.5	16	12	7
296	Cameroon	29	2	36.1429	Yes	No	2900	500	27	0	0	No	69	69	78	73	41.5	25.5	7
297	Cameroon	31	2	35.8571	Yes	No	2050	400	25	0	0	No	136.5	88.5	87	72	268	33	53
298	Cameroon	25	4	40.2857	Yes	No	3450	800	35	0	0	No	31	33	44	40	8	5	3
299	Cameroon	22	1	35.8571	Yes	No	2400	400	37	0	0	No	102	104.5	84	80	36	10	11
300	Cameroon	32	3	40	Yes	No	2450	400	32	0		No	67	70	77	78	10	11	7
301	Cameroon	34	4	42.7143	Yes	No	3700	700	40	0	0	No	71	73	87	82	11	10	6
302	Cameroon	38	11	35.2857	Yes	No	2000	650		0	0	No	24	19	20.5	25	5	5	3
303	Cameroon	19	1	39	Yes	No	3400	600	35	4.35	0.38	Yes	45	50	88	85	27	18	9
304	Cameroon	36	6	42.4286	Yes	No	2700	650	21	0	0	No	514	484	170	320	25	24	12.5
305	Cameroon	41	9	41.2857	Yes	No	3500	850	36	0	0	No	47	55	69	66	6	5	4
306	Cameroon	35	4	39.7143	Yes	No	3250		31	0	0	No	25	35	64	55	7	6	5
307	Cameroon	29	4	41.7143	Yes	No	2950	550	22	0	0	No	71	54	80	76	11	11	7
308	Cameroon	30	4	38.8571	Yes	No	2950	450	40	0	0	No	46	75	92	87	19	13	8
309	Cameroon	32	6	39.1429	Yes	No	2750	450	27	0	0	No	3565	580.5	605	595	428	573	167.5
310	Cameroon	32	8	34.1429	Yes	No	2400	450	31	0	0	No	29	26	26	23	8	12	8
311	Cameroon	16	1	43	Yes	No	3300	700	31	0	0	No	83	85	88	86	92	43	8
312	Cameroon	23	1	38.4286	Yes	No	3000	500	28	0	0	No	139	167	177.5	172	66.5	41	13
313	Cameroon	27	3	38.7143	Yes	No	2750	450	38	0	0	No	63	66	110.5	71	29	22	11
314	Cameroon	26	3	38.8571	Yes	No	3450	800	30	0	0	No	47	40	45	45	7	8	5
315	Cameroon	40	12	39.5714	Yes	No	3400	700	26	0	0	No	37	45	76	80	16	12	7.5
316	Cameroon	21	2	37.5714	Yes	No	3000	500	29	0	0	No	29	28	33	26	6	9.5	3
317	Cameroon	36	3	38.2857	Yes	No	3600	600	34	0	0	No	35	73	83.5	63	20	14	12.5
318	Cameroon	34	4	39.7143	Yes	No	3400	700	39	0	0	No	24	23	44	42	14.5	10.5	7
319	Cameroon	32	11	40.7143	Yes	No	3700	900		0	0	No	1459	1965	2093.5	3256	3988	6763.5	1080
320	Cameroon	22	3	39.7143	Yes	No	3600	900	38	0	0	No	35	38.5	62	63.5	10.5	9.5	7
321	Cameroon	31	5	38.5714	Yes	No	3150	600	28	0	0	No	89	86	92	92	15.5	19	8
322	Cameroon	19	2	41.4286	Yes	No	3300	500	41	0	0	No	70	61	87	80	35	27	10
323	Cameroon	26	3	39.2857	Yes	No	3350	600	40	0	0	No	95.5	88	108	97	15	10	6
324	Cameroon	25	3	31.4286	Yes	Yes	1700	700	18	0	0	No	73	130	103	67	611.5	3440	169
325	Cameroon	36	2	40	Yes	No	3250	500	30	3.08	0.15	Yes	45	51	111	85	17	25.5	10
326	Cameroon	28	4	42.7143	Yes	No	3250	600	29	0	0	No	32	44.5	83	56	14	11.5	8
327	Cameroon	23	1	39.4286	Yes	No	2200	500	30	0.09	0.09	Yes	46	48	112	102	11	13	8
328	Cameroon	23	3	40	Yes	No	3300	650	35	0	0	No	34	57	71	65	17	15	7
329	Cameroon	41	12	35.1429	Yes	No	2400	550	28	0	0	No	33	33	45	42	6	9	9
330	Cameroon	22	1	40.1429	Yes	No	3000	400	14	0	0	No	48	47	53	58	25	15	6
331	Cameroon	29	2	41.1429	Yes	No	3200	500	42	0	0	No	28	25	56	59	12	6	5
332	Cameroon	20	2	39.2857	Yes	No			36	0	0	No	28	42	51	55	9	9	4
333	Cameroon	39	8	40.2857	Yes	No	3000	500	21	0	0	No	8354.5	4617	226	1257	726	71	13
334	Cameroon	25	3	39	Yes	No	3350	500	28	0	0	No	50	42	49	59	10	8	5
335	Cameroon	23	5	40.5714	Yes	No	3750	600	37	0	0	No	28	46	42	33	16	11	7
336	Cameroon	30	1	41	Yes	No	3200	500	30	0	0	No	67	68	63	57	14	13	7
337	Cameroon	15	1	40.1429	Yes	No	3450		36	0	0	No	86	71.5	98	98	22	16	9
338	Cameroon	24	2	39	Yes	No	3700	750	38	0	0	No	37	38	78	52	15	12	6
339	Cameroon	18	2	39.2857	Yes	No	3100	700	54	0	0	No	40	42	64	38	15	12	8
340	Cameroon	17	1	42.4286	Yes	No	3950	650	43	1.63	0	Yes	86	121	208	315	68	53	15
341	Cameroon	25	2	38.8571	Yes	No	3800	700	30	0	0	No	54	67	70	65	15	15	8
342	Cameroon	17	1	39.5714	Yes	No	3400	550	19	0	0	No	33	27	44	45	10	11	5
343	Cameroon	35	2	38.7143	Yes	No	4900	900	36	0	0	No	66	54	87	83	24.5	21	8
344	Cameroon	28	3	37	Yes	Yes	2100	600	37	0	0	No	35	35	51	60	8	9	5
345	Cameroon	22	3	39.7143	Yes	No	2850	550	26	0	0	No	195	200.5	226	224	42	37	20
346	Cameroon		6	40.4286	Yes	No	4100	900	35	0	0	No	49	55	63	65	6	4	4
347	Cameroon	19	1	40.5714	Yes	No	3300	700	34	0.02	0	Yes	30	32	89	81	13	10	7
348	Cameroon	23	1	41.1429	Yes	No	3250	650	37	0	0	No	53	54.5	62	63	10	9	6
349	Cameroon	28	4	38.7143	Yes	No	3500	500	15	0	0	No	60	55	63.5	65	46	42.5	5
350	Cameroon	36	6	40.8571	Yes	No	3200	700	37	0	0	No	40	32	30	30	17	9	3
351	Cameroon	26	2	41.2857	Yes	No	4000	700	26	0	0	No	31	35	40	39	9	6	5
352	Cameroon	21	6	35	Yes	No	2600	450	27	1.13	0.08	Yes	26	33	38	41.5	7	7	5
353	Cameroon	30	2	36.2857	Yes	Yes	600	450	38	0	0	No	38.5	87	104	82	15	22	10
354	Cameroon	28	7	42	Yes	No	3650	800	25	0	0	No	25	40	51	56	7	8	3
355	Cameroon	22	1	40.7143	Yes	No	3050	600		0	0	No	110	90.5	129	113	17	15	13
356	Cameroon	36	6	41.7143	Yes	No	3850	600	12	0	0	No	33	24	33	35	7	7	5
357	Cameroon	19	3	40.4286	No	No	3500	750	39	0	0	No	54	64	71.5	65	12	13	5
358	Cameroon	20	1	22.7143	No	No	1030	450		0	0	No	1927	2226	2796	2774	250	629	248
359	Cameroon	36	10	41	Yes	No	3250	600	41	0.06	0	Yes	37	25	34	32	7	6	4
360	Cameroon	22	2	38.7143	Yes	No	2800	700	36	0	0	No	74	75	65	55.5	8	8	4
361	Cameroon	27	5	39.2857	Yes	No	4000	850	32	0	0	No	62	56	60	63	6	6	4
362	Cameroon	27	5	43.2857	Yes	No	3250	500	39	0	0	No	8	8	5	12	3	2	1
363	Cameroon	28	4	38.4286	Yes	Yes	2200	900		0	0	No	36	38	45	48	8	5	3
364	Cameroon	17	1	24.5714	No	Yes	700	550	17	0	0	No	21	30	94	140	177	78	3
365	Cameroon	30	4	41.5714	Yes	No	3500	550	22	0	0	No	75	68	98.5	88.5	7	11.5	7
366	Cameroon	34	1	38.2857	Yes	No	2900	800	39	0	0	No	113	123	177	141.5	11	16	19
367	Cameroon	22	4	40.1429	Yes	No	1000	450	30	0	0	No	25	27	29	31	4	4	4
368	Cameroon	28	3	41	Yes	Yes	2500	750	25	0	0	No	23	22	32	38	8	8	4.5
369	Cameroon	30	3	39.8571	Yes	No	4300	800	26	0	0	No	56	81.5	112	118	57	25	15
370	Cameroon	23	1	31	Yes	Yes	900	600	25	0	0	No	38	49	58.5	60	9	8	6
371	Cameroon	25	6	40	Yes	No	3300	650	30	0	0	No	45	41.5	56	42	17	19	10
372	Cameroon	39	1	34.8571	Yes	No	1750	675	34	0	0	No	25	23	35	34	17	14	7
373	Cameroon	21	2	42.4286	Yes	No	2300	500	31	0	0	No	42	68	73	59	69	21	10
374	Cameroon	25	1	36.4286	Yes	No	2550	650	36	0	0	No	111	135	85	82	139	55	11
375	Cameroon	30	9	36.2857	Yes	No	2300	350	38	0	0	No	34	22	43	47	7	7	3
376	Cameroon	27	2	42.1429	Yes	No	3400	600	24	0	0	No	52	89.5	96	96	12	29	11
377	Cameroon	32	4	40.8571	Yes	No	3700	900	37	0.15	0	Yes	60	86.5	95	63	25	18	10
378	Cameroon	18	1	23	No	No	800	300	25	0	0	No	21	16	21	25	6	5	4
379	Cameroon	34	7	39.2857	Yes	No	3650	550	38	0	0	No	20	24	30	30	6	5	3
380	Cameroon	18	1	44.2857	Yes	No	3600	650	20	0	0	No	44	52	53	48	8	5	5
381	Cameroon	25	1	39.2857	Yes	No	3650	700	44	0	0	No	41	52	58	62	9	9	7
382	Cameroon	33	6	41.2857	Yes	No	3100	500	39	0	0	No	23	27	34	37	8	10	4
383	Cameroon	21	2	38.2857	Yes	No	2450	650	37	0	0.05	Yes	129	77.5	104	79	24	20	10
384	Cameroon	26	5	38.4286	Yes	No	3300	600	40	0	0	No	67	53	63	51	9	6	6
385	Cameroon	41	10	38.8571	Yes	No	3500	600	30	0	0.08	Yes	42	30	59	64	33	43	9
386	Cameroon	28	3	42.7143	Yes	No	3050	650	32	0	0	No	63	59.5	93	95	17	39	8
387	Cameroon	22	2	39.7143	Yes	No	3100		35	0	0	No	29	35.5	32	31	34	43	8
388	Cameroon	27	1	41.2857	Yes	No	3000	500	40	0	0	No	63	56.5	75	77	13	9	9
389	Cameroon	23	2	32.8571	Yes	No	1500	600	35	0	0	No	84.5	82	116	117	8	12	8
390	Cameroon	18	1	27.1429	No	No	850	200	35	3.38	0.05	Yes	118	123	199	265	97	2892	15
391	Cameroon	24	1	38.4286	Yes	No	3300	600	38	0	0	No	57	57	57	59	8	8	7
392	Cameroon	22	4	37.7143	Yes	No	3100	650	35	0	0	No	24	31	35	39	6	5	4
393	Cameroon	25	2	38.8571	Yes	Yes	2700	1200	36	0	0	No	45	38.5	47	50	4	4	5
394	Cameroon	27	3	38.4286	Yes	No	2950	650	40	0	0	No	83	94	119.5	113	14	15	7
395	Cameroon	26	1	41.2857	Yes	No	3550	700		0	0	No	30	38.5	37	29	10	6	5
396	Cameroon	30	6	34.7143	No	Yes	700	400	20	2.15	0.02	Yes	27	28.5	34	35	10	11	4
397	Cameroon	30	8	42.7143	Yes	No	4050	900	39	0	0	No	23	26	34	40	7	11	4
398	Cameroon	23	3	39.8571	Yes	No	3800	700	35	0	0	No	27	34	35.5	39	5	5	5
399	Cameroon	42	8	36.2857	Yes	No	3250	700	37	0	0	No	103	96.5	97	93	19	18	17
400	Cameroon	21	1	38.5714	Yes	No	2950	800	30	0	0	No	38	51	40	39	10	7	8
401	Cameroon	21	1	33.1429	Yes	Yes	1750	900	33	0	0	No	22	26	25	30	19	15	3
402	Cameroon	19	1	29.5714	Yes	No	1350	350	26	4.37	0.11	Yes	23	21	19	23	10	11	3
403	Cameroon	32	4	27.5714	No	No	1300	400		0	0	No	63	67.5	64	67	12	9	7
404	Cameroon	27	3	38.7143	Yes	No	3500	750	45	0.85	0.09	Yes	28	45.5	69	71	37	18	5
405	Cameroon	25	5	34	Yes	Yes	1900	600	29	2.03	0	Yes	19	18	25	24	4	6	3
406	Cameroon	26	1	39.2857	Yes	No	2600	600	39	0	0	No	68.5	65	85	85	15	11.5	5
407	Cameroon	25	1	38.5714	Yes	No	3150	550	38	0	0	No	28	27.5	32	34	8	6	4
408	Cameroon		3	40.4286	Yes	No	3150	550	20	0	0	No	86	107	112	123	76	72	11
409	Cameroon	24	2	39.2857	Yes	No	2750	750	35	0	0	No	28	52	53	51	6	7	6
410	Cameroon	30	6	35.7143	Yes	No	3050	725	31	0	0	No	58	108	114	98	9	6	5
411	Cameroon	16	1	26.5714	Yes	Yes	1750	750	29	0	0	No	32	28	35	34	19	12	4
412	Cameroon	41	8	33.8571	Yes	No	2300	625	17	0	0	No	46	45	75	51	76	44	28
413	Cameroon	22	1	31	Yes	Yes	1800		30	0	0	No	31	39	44	48	7	8	3
414	Cameroon	26	1	39.8571	Yes	No	3100	650	40	0	0	No	33	66	48.5	41	67	22	7
415	Cameroon	26	3	40	Yes	No	3550	950	40	0	0	No	49	54	59	58	9	7	6
416	Cameroon	27	1	38.8571	Yes	No	3250	900	44	0	0	No	88	81.5	94	84	9	10	6
417	Cameroon	23	3	40.8571	Yes	No	3700	700	33	0	0	No	71	46	57	54.5	7	5	4
418	Cameroon	23	4	38.4286	Yes	No	4050	750	38	0	0	No	50	49	60	58	12	12	4
419	Cameroon	27	5	40.8571	Yes	No	3550		16	0	0	No	42	48	55	56.5	14	9	4
420	Cameroon	21	1	42	Yes	No	3250	750	36	0	0	No	26	44.5	56	44	14	54	5
421	Cameroon	29	3	39.8571	Yes	No	3750	750	41	0	0	No	35	55	64	52.5	16	19	6
422	Cameroon	29	4	41.1429	Yes	No	4050	900	48	0	0	No	66	68	80	70	41	20	8
423	Cameroon	34	6	41.1429	Yes	No	3800	800	40	0	0	No	48	58.5	62	61	18	12	11
424	Cameroon	30	2	35.5714	Yes	Yes	1400	600	32	0	0	No	32	43	55.5	39	15	17	7
425	Cameroon	39	5	39.7143	Yes	No	3900	600	35	0	0	No	42.5	71	82	100	115	30	11
426	Cameroon	20	2	40.5714	Yes	No	2900	500	39	0	0	No	44	43	56	46	24	9	8
427	Cameroon	26		40.2857	Yes				28	0	0	No	38	63	65.5	67	14	11	5
428	Cameroon	29		38.1429	Yes				20	0	0	No	683	910.5	927	647	1710	766	65
429	Cameroon	16	1	33.1429	Yes	No	1900	350	33	0	0.08	Yes	34	58	91	141	291	66	8
430	Cameroon	19	1	34.7143	Yes	No	2750	250	40	0	0	No	21	35	42	47	26	15	3
431	Cameroon	42	9	39.7143	Yes	No	3450	750	35	0	0	No	22	27	29	29	6	6	3
432	Cameroon	29	3	35.7143	Yes	No	3650	800	43	0	0	No	31	32.5	32	34	5	4	4
433	Cameroon	27	4	38.2857	Yes	No	3100	650	40	0	0	No	77	55.5	64	67	14	9	5
434	Cameroon	28	5	40.7143	Yes	No	3350	650	42	0	0	No	52	79	79	61	39	183	9
435	Cameroon	19	1	35	Yes	No	2700	460	30	0	0	No	70	103	222	185	41	45	9
436	Cameroon	17	1	37.7143	Yes	No	2200	400	35	0	0	No	34	51	54	51	10	9	8
437	Cameroon	29	1	32.2857	Yes	No	1500	300	25	0	0	No	36	28	33	39	28	43.5	8
438	Cameroon	18	1	31.4286	Yes	No	1700			0	0	No	11	9	6	13	9	7	1
439	Cameroon	13	1	39.1429	Yes	No	2800	500	35	0	0	No	35	30	43.5	33	24.5	22	4.5
440	Cameroon	21	1	34.1429	Yes	No	2000	450	34	0	0	No	45	42.5	25	22	7	5	4
441	Cameroon		1	39	Yes	No	3300	500	3	0	0	No	27	29	29	30	6	4	4.5
442	Cameroon	21	3	33	Yes	No	2050	450	30	0	0	No	77	80.5	85.5	84	32	19	9
443	Cameroon	28	3	30.7143	Yes	No	1500	400	39	0	0	No	35	32	43.5	38	19	17	4
444	Cameroon	25	11	24.8571	No	Yes	850	500	35	0	0	No	42	38	48	52	12	7	3
445	Cameroon	24	4	39	Yes	No	2950	700	33	0	0	No	128	116	148	141	48	15	8
446	Cameroon	25	6	23.4286	No	Yes	500	350		0	0	No	20	20	20	25	6	5	3
447	Cameroon	35	4	39	Yes	No	3150	1200	30	0	0	No	30	30.5	32	36	5	4	3
448	Cameroon	28	4	31.1429	Yes	Yes	1550	400	13	0	0	No	25	24.5	23	30	22	12	3
449	Cameroon	32	3	40.8571	Yes	No	3350	600		0	0	No	36	33	37	40	23	18	4
450	Cameroon	42	10	42.7143	Yes	No	3600	750	26	0	0	No	29.5	23	26	32	13	10	4
451	Cameroon	40	7	32.7143	Yes	Yes	2200		26	0	0	No	53	64	49.5	53	25	36	22
452	Cameroon	41	3	40.4286	Yes	No	3100	600		0	0	No	39	41	46	49	7	10	4
453	Cameroon	25	2	44.2857	Yes	No	4150	700	30	0	0	No	162	119	81	80	9	8	8
454	Cameroon	39	8	42.2857	Yes	No	3000	550	35	0	0	No	78	62	72	54	30	29	10
455	Cameroon	40	4	36.8571	Yes	No	3300	700	35	0	0	No	33	32	38	33	8	9	3
456	Cameroon	39	4	42.2857	Yes	No	3850	600	47	0	0	No	59	58	64	62	6	6	7
457	Cameroon	27	2	38.5714	Yes	No	2700	500	31	0	0	No	23	26	36	38	5	13	3
458	Cameroon	23	2	40.8571	Yes	No	3800	550	19	0	0	No	31	34.5	29.5	22	13	15	4
459	Cameroon	31	6	35.5714	Yes	No	1350	350	41	0	0	No	26	23	30	32	13.5	10	3
460	Cameroon	38	1	20.7143	No	No	2000	500	33	0	0	No	108	109.5	114	117	8	10	22
461	Cameroon	30	5	38.5714	Yes	No	3200	650	32		0	No	46	34	71	41	15	11	9
462	Cameroon	26	4	39.8571	Yes	Yes	3750		28	0	0	No	64	63	63	66	15	10	9
463	Cameroon	25	4	35.5714	Yes	No	2300	500	33	0	0	No	44	43.5	48	49	7	7	8
464	Cameroon	34	7	37.1429	Yes	No	2300	450	34		0	No	39	86.5	46	31	13	12.5	8
465	Cameroon	33	3	41.1429	No	No	3000	450	36	0	0	No	26	25	27	27	6	5	5
466	Cameroon	37	5	34.2857	Yes	No	2200	650	34	0	0	No	54	61.5	56	51	53	14	6
467	Cameroon	27	1	38.7143	Yes	No	2475	500	43	0	0	No	34	29	32	37	6	5	2
468	Cameroon	30	4	39.8571	Yes	No	3100	500	30	0	0	No	25	23.5	32	26	10	8	4
469	Cameroon	28	2	39.8571	Yes	No	1975	350	41	0	0	No	88	97	111	89	485	334	14
470	Cameroon	22	2	41.4286	Yes	No	3550	650	31	0	0	No	33	36.5	53	50	10	8	5
471	Cameroon	25	4	41.8571	Yes	No	3300	650	40	0	0	No	78	63	119	131	20.5	18	19
472	Cameroon	33	8	41.1429	Yes	No	3350	650	40	0	0	No	52	95.5	90	72	6	8	7
473	Cameroon	25	4	43	Yes	No	3700	750	43	0	0	No	19	16.5	17	22	4	5	2
474	Cameroon	29	5	41	Yes	No	4050	700	41	0	0	No	37.5	30	39	43.5	9	5	4
475	Cameroon	25	1	37.7143	Yes	Yes	2650	800	40	0	0	No	100	72	92	93	26	16	9
476	Cameroon	26	2	41.5714	Yes	No	4450	650	42	0	0	No	34	49	45	40	11	7	6
477	Cameroon	27	3	40.4286	Yes	No	3600	700	31	0	0	No	53	47	50	52	9	7	4
478	Cameroon	31	5	39.4286	Yes	No	3650	650	34	0	0	No	49	41	51.5	56	12	6	3
479	Cameroon	25	1	40.8571	Yes	No	3600	600	33	0	0	No	31	34.5	32	37	6	5	5
480	Cameroon	23	3	40.8571	Yes	No	3850	700	39	0	0	No	37	40	45	42	10	12	8
481	Cameroon	29	5	38.1429	Yes	No	3000	600	40	0	0	No	28	34	42	37	90	99	10
482	Cameroon	32	4	38.5714	Yes	Yes	3000		32	0	0	No	32	37	46	32	17	20	6
483	Cameroon	20	2	42.2857	Yes	No	3500	800	27	0	0	No	29	40	38	38	13	13	6
484	Cameroon	23	1	37.1429	Yes	Yes	2500		27	4.87	0.075	Yes	20	20	30	27	11	8	8
485	Cameroon	26	3	40.2857	Yes	No	2750	600		0	0	No	65	63	60	58	17	11	11
486	Cameroon		2	40.1429	Yes	No	3400	650	33	0	0	No	67	49	83	75	29	26	7
487	Cameroon	31	2	39	Yes	No	2000	400	31	0	0	No	37	34.5	34	41	13	10.5	4
488	Cameroon	33	5	38.5714	Yes	No	3100	700	16	0	0	No	29	24	25	32	4	4	3
489	Cameroon	25	3	46	Yes	No	3600		29	0.3	0	Yes	19	16	39	33	9	8	3
490	Cameroon		2	39.1429	Yes	No	3250	700	34	0	0	No	1245	208	200	203	11	1054	16
491	Cameroon		1	36.8571	Yes	Yes	2100	500	40	0.68	0	Yes	35	46	60	62.5	10	7	4
492	Cameroon	25	1	42.4286	Yes	No	3700		25	0	0	No	40	35	42.5	42	13	7	4
493	Cameroon	33	5	40.4286	Yes	No	3450	900	39	0	0	No	32	40	47	45	17	65	4
494	Cameroon	28	4	32.7143	Yes	Yes	1500	500	29	0	0	No	33.5	36	41	44	5	4	3
495	Cameroon	33	2	39.1429	Yes	No	2200		24	0	0	No	22	29	28	23.5	34	17	280
496	Cameroon	20	2	41.8571	Yes	No	3700	700	41	0	0	No	35.5	34.5	38	40	6	5	3
497	Cameroon	24	3	40.8571	Yes	No	3450	600	38	0	0	No	37	38	87	86	17	9	9
498	Cameroon	20	2	26.7143	No	No	850	350	35	0	0	No	38	41	45	42	48	31	6
499	Cameroon	37	4	38.1429	Yes	No	2800	700	30	0	0	No	73	68	79	59	58	123	7
500	Cameroon	31	3	39.2857	Yes	No	3250	550	39	0	0	No	22.5	39	47.5	43	15	8	5
501	Cameroon	30	1	41.8571	Yes	No	2500	500	35	0	0	No	70	84	84.5	91.5	14	14	9
502	Cameroon	37	3	41	Yes	No	4150	700	39	0	0	No	66	65	65.5	58	21	14	5
503	Cameroon	25	2	41.5714	Yes	No	3400	600	35	0	0	No	79	70.5	110	102	18	38	7
504	Cameroon	23	1	42	Yes	No	3400	400	35	0	0	No	79	112	91.5	87	13	15	10.5
505	Cameroon	35	4	37.7143	Yes	No	2450	300	41	0	0	No	26	24	28	33	5	4	2
506	Cameroon	28	1	38	Yes	No	3600	700	36	0	0	No	47	46.5	58	55	13	6	4
507	Cameroon	20	1	39.2857	Yes	No	2350	500	29	1.37	2.5	Yes	97	128.5	150	164.5	93	185	13
508	Cameroon	31	2	41	Yes	No	3800	800	42	0	0	No	26	29	38.5	32	14	41	9
509	Cameroon	22	2	32.5714	Yes	No	1800	500	26	49.2	0.94	Yes	1229	55.5	57	56	57	23	6
510	Cameroon	23	1	43.4286	Yes	No	3800	800	40	0.24	0	Yes	20	26	29	34	10	6	5
511	Cameroon	20	2	39.1429	Yes	No	2900	500	36	1.95	0.17	Yes	22	22	28	26	12	11	3
512	Cameroon	31	2	39.8571	Yes	No	3700	600	39	0	0	No	77	92	101	91	28	15	8
513	Cameroon	33	5	36.4286	Yes	No	2550	500	36	0	0	No	27	27.5	33	35	7	6	2.5
514	Cameroon	24	1	40.2857	Yes	No	3950	650	51	0	0	No	54.5	40	52	47.5	22.5	15	4
515	Cameroon	20	1	39.8571	Yes	No	3000	600	42	0.55	0	Yes	34	43	61.5	58	9	7	3
516	Cameroon	26	4	42.2857	Yes	No	3350	600	35	0	0	No	33	67	70	56	9	9	5
517	Cameroon	34	6	34.1429	Yes	No	2600	550	49	0	0	No	277	292.5	346.5	282	128	130	44
518	Cameroon	32	6	43.8571	Yes	No	4650	600	37	0	0	No	46	59	78	49	158	69	29
519	Cameroon	26	2	39.7143	Yes	No	3250	650	39	0	0	No	49	47.5	54	56	20	34	8
520	Cameroon	23	2	41.5714	Yes	No	3800	750	31	0	0	No	50	52	52	56	20	14	7
521	Cameroon	33	4	38.7143	Yes	No	3450	650	35	0	0	No	44	47	52	55	11	10	4
522	Cameroon	42	5	41.5714	Yes	No	3800	900	42	0	0	No	27	44	45	43	10	7	7
523	Cameroon	26	3	40.2857	Yes	No	3100	500	34	0	0	No	30	47.5	66	63	80	41	9
524	Cameroon	16	1	40.7143	Yes	No	3400	550	29	52.65	3.33	Yes	65	262.5	43	236	154	164.5	6.5
525	Cameroon	21	2	41.1429	Yes	No	3700	550	38	0	0	No	46	54	53	53	7	5	7
526	Cameroon	38	6	41.1429	Yes	No	3650	700	40	0	0	No	109	102	123	121	21	19	11
527	Cameroon	33	2	40.5714	Yes	No	3950	650	39	0	0	No	58	57	64	65	22	18	8
528	Cameroon	34	3	39.7143	Yes	No	2850	500	42	0	0	No	28	24	30	35	6	5	2
529	Cameroon	15	1	37.5714	Yes	No	3100	700	36	0	0	No	54	66	57	63	50	21	10
530	Cameroon	19	2	40.4286	Yes	No	3150	600	42	0	0	No	59	57	87	84	21	12	8
531	Cameroon	28	3	35.7143	Yes	No	3650	700	45	0	0	No	76	52	64	65	8	7.5	5
532	Cameroon	30	4	39.8571	Yes	No	3500	700	38	0	0	No	39	89	78.5	75	116	58	248
533	Cameroon	35	8	35.7143	Yes	No	3800	800	37	0	0	No	41	30.5	44	41	9	17	5
534	Cameroon	28	4	42.1429	Yes	No	3650	700	37	0	0	No	63	102.5	71	61	121	83	8
535	Cameroon	33	3	36.4286	Yes	Yes	2350	350	27	0	0	No	30	31	43	36	57	20	6
536	Cameroon	39	5	42.1429	Yes	No	2500	600	32	0	0	No	32	28	31	40	6	6.5	3
537	Cameroon	34	9	39.7143	Yes	No	3500	700	40	0	0	No	47	59	58.5	53	26	53	9
538	Cameroon	29	5	38.4286	Yes	No	2750	500	39	0	0	No	113	128	129	133	16	16	7
539	Cameroon	20	1	41.8571	Yes	No	3200	700	46	0	0	No	76	55.5	67	59	9	9	8
540	Cameroon	25	3	41.2857	Yes	No	3200	600	41	0	0	No	21	25	25.5	28	5	4	6
541	Cameroon	28	5	37.7143	Yes	No	3800	800	38	0	0	No	32.5	33	49	63	160	19	32.5
542	Cameroon	19	1	41.8571	Yes	No	2450	600	36	0.48	0	Yes	31.5	59	67	50	17.5	11	3
543	Cameroon	26	6	42	Yes	No	3850	650	40	0	0	No	34	37	36	35	6	5	4
544	Cameroon	36	8	41.8571	Yes	No	3650	750	24	0	0	No	32	36	37	40.5	7	5	5
545	Cameroon	23	1	38.1429	Yes	No	3250	750	36	0	0	No	202	217	252	226	25	19	13
546	Cameroon	25	4	42	Yes	No	3300	500	32	0	0	No	33	45	44	49	20	8.5	5
547	Cameroon	32	3	39.2857	Yes	No	3450	600	39	0	0	No	57	52	56	51	19	8	11
548	Cameroon	23	1	40.5714	Yes	No	3450	700	46	17.15	1.12	Yes	65	47	61	62	11	11	4
549	Cameroon	25	3	38	Yes	No	3200	700	40	0	0	No	68	58	82	84.5	7	7	4
550	Cameroon	29	7	40.1429	Yes	No	3050	600	36	0	0	No	98	90	104	106	15	83.5	10
551	Cameroon	27	7	25.2857	No				27	0	0	No	1131	837.5	710	854	3241	2986	8250
552	Cameroon	31	1	39.8571	Yes	No	3000	600	35	0.69	0.29	Yes	55.5	118	129	94	15	12	12
553	Cameroon	28	1	38.2857	Yes	No	3150	600	34	0	0	No	34	45	67	53	45	12	6
554	Cameroon	40		41.7143	Yes	No	3850	800	36	0	0	No	79	118	136.5	139	29.5	49.5	8
555	Cameroon	35	2	40.4286	Yes	No	3425	600	37	0	0	No	24	35	38	32	7	13	3
556	Cameroon	37	7	43.5714	Yes	No	3700	700	42	0	0	No	26	25	23	22	27	12	4
557	Cameroon	28	3	39.4286	Yes	No	3550	550	41	0	0	No	55	57	76	72	10	7	9
558	Cameroon	25	4	39.5714	Yes	No	3900	700	35	0	0	No	67	74	77	63	69	36	15
559	Cameroon	34	2	39.5714	Yes	No	2600	650	35	0	0	No	59	55	66	62	21	12	8
560	Cameroon	23	1	39.5714	Yes	No	3700	650	32	0	0	No	28	29	62	57	19	10	6
561	Cameroon	26	1	36.2857	Yes	Yes	1500	800	23	0	0	No	80.5	56	61	66.5	13	9	6.5
562	Cameroon	26	3	38.2857	Yes	No	3800	650	36	1.82	0.02	Yes	37	43	67	58	11	5	5
563	Cameroon	32	8	39.5714	Yes	No	3050	500	37	0	0	No	65	55.5	66	66	32	26	8
564	Cameroon	19		42.8571	Yes	No			38	0	0	No	60	107	122	153	8	51	8
565	Cameroon	40	10	42.1429	Yes	No	3600	700	40	0	0	No	39	39	60	43	5	6	5
566	Cameroon	35	3	39	Yes	No	3400	800	27	0	0	No	116.5	140	158	163	15	11	9
567	Cameroon	24	2	39.7143	Yes	No	2600	550	37	0	0	No	120	128	147	108	59	52.5	9
568	Cameroon	25	2	41.7143	Yes	No	3350	750	35	0	0	No	81	95	139.5	126	70.5	85	14
569	Cameroon	25	4	40.8571	Yes	No	3350	700	38	2.56	0.03	Yes	54	60	70	61.5	8	23.5	6
570	Cameroon	24	1	37.5714	Yes	No	4200	1100	37	0	0	No	59	73	75	79	9	8	5
571	Cameroon	32	5	37.8571	Yes	No	3600	700	39	0	0	No	32	51	68	67	6	6.5	7
572	Cameroon	28	3	41.5714	Yes	No	4400	950		0	0	No	83	156	108	88	48	413	61
573	Cameroon	24	2	40.7143	Yes	No	3850	900	39	0	0	No	96	89	120	115	27	17	11
574	Cameroon	26	3	38.8571	Yes	No	3400	700	36	0	0	No	54	51	60	60	24	15	8
575	Cameroon	23	4	44.5714	Yes	No	3000	600	39	0	0	No	93	112	127	113	69	49	9
576	Cameroon	33	5	40.7143	Yes	No	3200	750	10	0	0	No	61.5	56	78	59	7	13	7
577	Cameroon	42	9	41	Yes	No	3850	650	34	0	0	No	42	40	68	67	166	14	6
578	Cameroon	37	7	39.7143	Yes	No	3700	700	35	0	0	No	21	20.5	26	26	6	6	4
579	Cameroon	21	1	39.5714	Yes	No	3000	550	36	14.32	0.38	Yes	147	450	299	269	69	70.5	29
580	Cameroon	26	3	38	Yes	No	2800	500	24	3.83	0.01	Yes	35	31.5	37	33	9	10	3
581	Cameroon	32	5	40.5714	Yes	No	4400	700	39	0	0	No	33	42	58	63	7	5	5
582	Cameroon	30	2	39.8571	Yes	No	4100	900	25	0	0	No	74	110.5	153	141	21	11	13
583	Cameroon	23	1	39.5714	Yes	No	3800	750	38	0	0	No	56	70.5	82	83	13	12	6
584	Cameroon	39	7	34.1429	Yes	No	1750	450	30	0	0	No	64	73	70	68	13	10	7
585	Cameroon	29	3	40.5714	Yes	Yes	2150	1000	36	0	0	No	65	48	46	39	10	11	5
586	Cameroon	23	5	39.8571	Yes	No	3300			0	0	No	44	52	59.5	62	7	5.5	4
587	Cameroon	30	3	40.7143	Yes	No	3200	700	32	0	0	No	63	71.5	80	81	4	6	4
588	Cameroon	42	12	40.1429	Yes	No	3400	500	33	0	0	No	50	52	58	60	5	4	3
589	Cameroon	30	3	39.5714	Yes	No	3550	650	37	0	0	No	207	144	176.5	181	25	19	11
590	Cameroon	30	5	26.5714	No	Yes	500	750	32	0	0	No	18	25	16	19	3	3	3
591	Cameroon	26	2	40.4286	Yes	No	4000	750	27	0	0	No	65	64.5	61	65	9	6	4
592	Cameroon	26	1	41.2857	Yes	No	3400	600	43	0	0	No	42	45	79.5	64	17	13.5	5.5
593	Cameroon	37	2	39.4286	Yes	No	3300	750	38	0	0	No	64	52	74	68	7	5	4
594	Cameroon	29	4	41.2857	Yes	No	3700	750	40	0	0	No	31	36.5	43	48	6	6	3
595	Cameroon	20	1	39.7143	Yes	No	3100	700	33	1.135	0.035	Yes	253.5	81.5	110	97	122.5	10	5
596	Cameroon	28	1	37.5714	Yes	No	2950	600	40	0	0	No	108	69	85	88	12	10	7
597	Cameroon	23	3	32.2857	Yes	Yes	1900	800	30	0.575	0.03	Yes	21	19	28	34	17	5	2
598	Cameroon	25	2	39.8571	Yes	No	2800	700	35	0	0	No	25	31	56	37	24	8	7
599	Cameroon	23	1	40.8571	Yes	No	3200	550	36	0	0	No	61	57.5	67	55	10	8	4
600	Cameroon	23	1	39.8571	Yes	No	3200		46	0	0	No	69	77	78	70	61	77.5	11
601	Cameroon	42	12	38.5714	Yes	No	3450	700	44	0	0	No	87.5	101.5	107	111	5	5	6
602	Cameroon	34	6	42.5714	Yes	No	3700	700	43	0	0	No	57	48	78	77	8	8	5
603	Cameroon	33	5	40.4286	Yes	No	3750	750	46	0	0	No	22	25	29	35	6	6	3
604	Cameroon	26	1	41.2857	Yes	No	3600	600	43	0	0	No	62	69	82	74	7	8.5	4.5
605	Cameroon	19	1	36.4286	Yes	Yes	2300	900	36	22.68	1.745	Yes	22	26	38	40	7	6	3
606	Cameroon	30	2	40.7143	Yes	No	3700	750	40	0.335	0	Yes	43	33	52	44	10	8	7
607	Cameroon	17	1	27.4286	No	Yes	1400	600	31	7.07	0.06	Yes	20	21	29.5	39	46	30	2
608	Cameroon	32	5	38.2857	Yes	No	2350	550	36	0	0	No	116	119.5	170	154.5	47	29	11
609	Cameroon	28	4	40.7143	Yes	No	3500	600	36	0	0	No	59	52	78	88	10	8	5
610	Cameroon	27	4	40.8571	Yes	No	3500	550	36	0	0	No	44	39	55	56	14	9	5
611	Cameroon	28	4	40	Yes	No	3200	500	39	0	0	No	87	69	78.5	82	22	12	6
612	Cameroon	36	4	39.4286	Yes	No	3000	600	37	0	0.005	Yes	33	56	70	64	11	8	6
613	Cameroon	34	5	40.1429	Yes	No	3300	650	34	0	0	No	40	62.5	62	50	25	19	6
614	Cameroon	26	3	41	Yes	No	2920		39	0	0	No	59	53	102	101.5	14	11	6
615	Cameroon	18	2	29.7143	No	No	1250	500	31	0	0.01	Yes	20	24	26	28	24	37	39
616	Cameroon	33	6	40.7143	Yes	No	3200	700	25	0.61	0	Yes	51	33	53	57	19	8	5
617	Cameroon	25	1	39.5714	Yes	No	4200	550	33	0	0	No	41	39	48	53	9	6	3
618	Cameroon	36	9	38.1429	Yes	No	2750		42	0	0	No	33.5	46.5	63	61	11	12.5	5
619	Cameroon	40	12	38	Yes	No	2700	500	39	0	0	No	32	28	28	28	4	5	3
620	Cameroon	30	8	36.2857	Yes	No	2800	600	40	0	0	No	51	56.5	62	62	12	30	9
621	Cameroon	24	3	32.8571	Yes			600	29	0	0	No	37	43	47	59	1681	1871	15
622	Cameroon	21	1	36.4286	Yes	No	3100	650	35	0	0	No	163	168.5	247	222.5	17	17	10
623	Cameroon	19	1	40	Yes	No	3250	550		0	0	No	39	86.5	100	83	16	19	11
624	Cameroon	30	5	29	Yes	No	1900	650	34				54	39.5	71	61.5	94	84	11
625	Cameroon	35	5	40.8571	Yes	No	2950		41	0	0	No	77	119	143	87	10	12	12
626	Cameroon	29	2	41.1429	Yes	No	3375	700	32	0	0	No	209	192.5	217.5	225	27	19	11
627	Cameroon	29	4	38.8571	Yes	No	2800	500	30	0	0.1	Yes	511	581	605.5	535	2544.5	1687.5	92
628	Cameroon	21	2	38.8571	Yes	No	3000	650	39	0	0	No	108	122.5	35	91	11.5	18	4
629	Cameroon	21	2	40.2857	Yes	No	2850	380	49	0	0.2	Yes	40	27	46.5	47	10	8	5
630	Cameroon	24	5	40.1429	Yes	No	3600	750	38	0	0	No	78	69	178.5	125.5	17	16	5
631	Cameroon	20	2	39.8571	Yes	No	3600	600	25	0	0	No	40	37.5	67.5	54	15	8	5
632	Cameroon	30	3	38.1429	Yes	No	4000	800	25	0	0	No	45	47	72	66	11	5	5
633	Cameroon	24	4	39.2857	Yes	No	3500	300	43	0	0	No	35	45	91	54.5	9	10	5
634	Cameroon	32	5	39.1429	Yes	No	3800	400	29	0	0	No	16	17	23	25	8	5	4
635	Cameroon	27	6	39.4286	Yes	No	3600	550	32	0	0	No	45	42	62.5	45.5	9.5	8	5
636	Cameroon	35	5	39.2857	Yes	No	3300	650	29	0	0	No	45.5	51	62	64	15	10	6
637	Cameroon	20	2	38.7143	Yes	No	3200	550	17	0	0	No	28	33	48	45	8	7	5
638	Cameroon	22	3	39.5714	Yes	Yes	2600	860	36	2.8	0.4	Yes	25	60	80	78	7	6	5
639	Cameroon	21	3	39	Yes	No	3050	650	38	0	0	No	112	91	117.5	86	40	18	10
640	Cameroon		2	37.4286	Yes	No	3000	600	29	2.2	0.1	Yes	42	44	56	52	9	6	3
641	Cameroon	16	2	29.2857	Yes	No	1750	500	38	0.2	0.2	Yes	101	70	99	90	18	17	6
642	Cameroon	33	7	38.4286	Yes	No	3600	600	33	1	0.5	Yes	43	45	70	50	14	62.5	7
643	Cameroon	34	7	40.7143	Yes	No	3700	600	40	0	0	No	20	29	35	30	9	7	4
644	Cameroon	33	8	40	Yes	No	3200	600	39	0	0	No	27	29	34	39	7	6	4
645	Cameroon	21	2	37.5714	Yes	No	2800	550	39	0	0	No	90	97.5	100	74	12	7	7
646	Cameroon	30	6	39.2857	Yes	No	3800	650	39	0	0	No	41	37	57	55	11	8	4
647	Cameroon	22	5	39.4286	Yes	No	3900	750	29	0	0	No	62	47	127	86	22	18.5	9
648	Cameroon	18	1	26	No	No	750	700		0	0	No	28	23	35	33	18	15	4
649	Cameroon	17	1	32.5714	Yes	No	2300	450		0	0	No	54	58	65	73	11	7	5
650	Cameroon	27	2	40.1429	Yes	No	3500	700	37	0	0	No	56	65.5	68	67	12	9	10
651	Cameroon	34	4	38.1429	Yes	No	4300	900	39	0	0	No	28	33	39	39	5	4	4
652	Cameroon	30	5	40	Yes	No	3500	450	38	0	0	No	34	30	36	38.5	6	6	3
653	Cameroon	38	4	40.4286	Yes	No	3200	500	38	0	0	No	59	60	61	58	7	6	5
654	Cameroon	36	5	39.1429	Yes	No	3600	375	38	0	0	No	54	46	56	54	8	6	3
655	Cameroon	21	2	41	Yes	No	3000	300	51	0	0	No	92.5	95.5	104	106	14.5	10	8
656	Cameroon	25	2	41.4286	Yes	No	3400	650	41	0.003	0	Yes	28	30	49	35	12	9	6
657	Cameroon	26	3	40.2857	Yes	No	2400	600	48	0	0	No	70.5	69	87	89	10	7	6
658	Cameroon	39	9	41.5714	Yes	No	4050	650	42	0	0	No	48	89	118	108	21	13	5
659	Cameroon	23	2	37.7143	Yes	No	2400	500	31	0	0	No	21	25	36	28	15	11	7
660	Cameroon	23	4	39.7143	Yes	No	3500	350	50	0.35	0	Yes	36	43.5	62	63	8	7	6
661	Cameroon	31	4	40	Yes	No	2700	300	55	0	0	No	97	148	167	145	15	10	8
662	Cameroon	29	5	40.7143	Yes	No	3200	400	44	0	0	No	96	101	120	120	11	6	8
663	Cameroon	25	5	38.5714	Yes	No	3500	600	48	0	0	No	50	37	40	47	13	11	4
664	Cameroon	23	3	38.1429	Yes	No	3400	700		0	0	No	87.5	85	141	142	14	9	7
665	Cameroon	20	2	39.5714	Yes	No	2800	600	35	2.8	0	Yes	45	32	53	42	20	13	8
666	Cameroon	36	9	42	Yes	No	4600	1000	30	0	0	No	40	45	57	43	12	10	4
667	Cameroon	23	5	42.4286	Yes	No	3700	450	33	0	0.05	Yes	25	32.5	70	41	8	7	6
668	Cameroon	26	6	32.8571	Yes	No	3000	200	23	0	0	No	431	1265.5	672	2538	3298	3224	148.5
669	Cameroon	24	3	32.2857	Yes	No	1500			0	0	No	37	30	32	34	16	11	3
670	Cameroon	23	3	39.5714	Yes	No	3000		33	0	0.06	Yes	39	57	87	90	15.5	9	7
671	Cameroon	28	4	40.4286	Yes	No	4900	350	38	0	0	No	30	35	50	46	11	10	4.5
672	Cameroon	31	7	39.8571	Yes	No	3300	450	30	0	0	No	41	38	79	69	15	10	7
673	Cameroon	27	3	40.4286	Yes	No	3900	600	48	0	0	No	76	107	117	116	38	32	11
674	Cameroon	27	4	38.5714	Yes	No	4000	650	38	0	0	No	40	40	42	44	17	24	5
675	Cameroon	34	3	39	Yes	No	2700	450	37	0	0	No	31.5	76	81	63	23	11	9
676	Cameroon	40	5	37.7143	Yes	No	3110	550	44	0	0	No	34	51	70	76	35	23.5	8
677	Cameroon	27	6	39.1429	Yes	No	3400	400		0	0	No	87	88	151	170	23	11	9
678	Cameroon	27	3	42.1429	Yes	No	3300	380	35	0	0	No	28	38	90	55	19	17	8
679	Cameroon	27	5	41.1429	Yes	No	2900	330	37	0	0	No	36	42	53	39	10.5	7	4
680	Cameroon	27		41.2857	Yes	No	3100	300	39	0	0	No	23.5	24	39	28	11	7	3
681	Cameroon	40	9	38.8571	Yes	No	3300	600	34	0	0	No	29	24	27	32	7	4	3
682	Cameroon	28	6	41.8571	Yes	No	3500	600	30	0	0	No	56	58	54	47	20	14	8
1	USA												36	31	37	38	8	4	3
2	USA												90	72	88	89	12	12	9
3	USA												118	38	45	51	5	4	3
4	USA												54	36.5	49	53	8	8	4
5	USA												59	36	49	52	10	10	4
6	USA												43	37	42	46	9	10	5
7	USA												78	63	76	79	25	10	7
8	USA												135	141.5	138	137	63	99.5	9.5
9	USA												146	122.5	147	135.5	46	30	13
10	USA												63	49.5	50	56	18	18	5
11	USA												50	45.5	51	52	6	8	3
12	USA												43	37.5	44	47	7	9	4
13	USA												62	54	68	67	7	6	6
14	USA												135	98	120	119	12	12	9
15	USA												55	50	58	60	8	6	3
16	USA												54	45	51	59	8	5	4.5
17	USA												80.5	49	74	73	11	8	9
18	USA												57	42.5	53	58	11	8	7
19	USA												45	35	46	52	10	5	3
20	USA												65	48	64	68	13	7	5
21	USA												55	46	61	61	12	10.5	7
22	USA												75	59.5	76	79	13	7	7
23	USA												180	160	195.5	198.5	24	17	15
24	USA												73	60.5	81	84	8	6	6
25	USA												78	56	76.5	83	10	6	6
26	USA												106	74	93	103	17.5	11	7
27	USA												112	61	99	128	26	13	11
28	USA												76	79.5	109	98	7	4	4
29	USA												71	46.5	74	73	18	8	5
30	USA												77	67	73	84	13	7	6
31	USA												53	43.5	57	58	13	10	6.5
32	USA												116	85	113.5	119	14	8	8
33	USA												48	43	48	57	13	7	5
34	USA												55	54	61	68.5	6.5	6	4
35	USA												107	101.5	133	129	20	11	10
36	USA												41	38	45	48	4	5	5
37	USA												170	123.5	143	144	18	18	19
38	USA												74	61.5	73	73	14	7	6
39	USA												30	24	26	32	8	5	3
40	USA												69.5	63	74	82	10	7	5
41	USA												43	34	46	44	6	5	3.5
42	USA												88.5	73	93	91	21	18	7
43	USA												50	51	53	57	13	7	5
44	USA												96	75.5	94	94	14	10	8
45	USA												48.5	47	60	64	8	7	4
46	USA												65	60	63	68	12	9	6
47	USA												108	77	107	107.5	15	12	8
48	USA												87	79	95	95	16	10	6
49	USA												148.5	125.5	147	140	15	9	10
50	USA												116	90.5	109	116	15	9	8
51	USA												36	35	37	39	6	4	3
52	USA												68	66.5	75	81	14	6	5
53	USA												64	59	65.5	71	10	7	6
54	USA												36.5	38	39	42	9	6	4
55	USA												74	65	64	67	12	7	6
56	USA												61	57.5	73	76	6	5	6
57	USA												46	38.5	43	52	10	5.5	5
58	USA												51	46	56	59	9	4	3
59	USA												83	71	86	89	15	8	9.5
60	USA												103.5	78.5	101	111	18	11	8
61	USA												22	21	22	28	5	3	3
62	USA												84	74	68	75	19	8	6
63	USA												85	60	76	83	20	12	10
64	USA												56.5	50	59	65	10	9	6
65	USA												176	162	181.5	181	13	12	15
66	USA												46	43	41	52	8	4	4
67	USA												60	56	64	74	9	6	4
68	USA												58	50	56	61	18	12	6
69	USA												65	73.5	73	77	6	6	4
70	USA												38	25	28	32	7.5	5.5	3
71	USA												64	56.5	77	96	13	8	6
72	USA												28	27	30	34	5	5	3
73	USA												43	38	40	47	7	6	3.5
74	USA												182.5	165.5	252	464	23	21	16.5
75	USA												48	33	43	49	11.5	6.5	6
76	USA												85	74	84	79.5	15	11	7
77	USA												120	100	113	115	15	12	9
78	USA												45	36	44	48	7	5	3
79	USA												55	56	60	62	10	8	4
80	USA												50.5	47	59	61	7	4	4
81	USA												51	43	55	61	9	8	8
82	USA												47	42	45	49	9	5	5
83	USA												90	74	94	95.5	14	12	6
84	USA												78	69.5	84	81	55	32	15
85	USA												55	53	64	63	7	4	4
86	USA												48	48.5	53	56.5	7	7	5
87	USA												99	68	83	88	19	10	6
88	USA												57	45	47	54	7	6	5
89	USA												38	33	39	43	6	5	3
90	USA												47	39	50	53	11	11	3
91	USA												105	94	111	108	20	15	9
92	USA												262	240	314	366.5	35	18	15
93	USA												261	78	99	94	99	69	53
94	USA												77	69	78	83	16	8	5
95	USA												56	41	66	74	24	22	4
96	USA												66	67	66	62	45	22	6
97	USA												85	78	86	92	13	14	10
98	USA												28	25	27	39	7	5	3
99	USA												79	58	69	70	13	15	5
100	USA												51	53	52	55.5	13	8	5
